# Supplementary material for: Environment-Driven Adaptations of Leaf Cuticular Waxes Are Inheritable for Medicago ruthenica
Source: Front Plant Sci. 2021 May 17;12:620245. doi: 10.3389/fpls.2021.620245 (PMC8165318; doi:10.3389/fpls.2021.620245)
Supplement: Supplementary file 2 [file Data_Sheet_1.CSV]

	SNP analysis of CER1
gene_name			Characteristics of amino acid in mutated population							Characteristics of amino acid in most population
Varieties	SNP position	synonymous mutation	SNP	Codon	Amino acid	isoelectric point	hydropathy index	Molecular weight	polarities	snp	Codon	Amino acid	isoelectric point	hydropathy index	Molecular weight	polarities
TMT	-26	N	C	ACT	Threonine	6.16	-0.7	119.105	Polar neutral?	G	AGT	Serine	5.68	-0.8	105.078	Polar neutral?
TMT	-97	N	C	CAC	Histidine	7.59	-3.2	155.141	Alkaline	T	TAC	Tyrosine	5.68	-1.3	181.176	Polar neutral?
TMT	-119	N	C	CCA	Proline	6.3	-1.6	115.177	Nonpolar	G	CGA	Arginine	10.76	-4.5	174.188	Alkaline
TMT	-187	N	A	ATT	Isoleucine	6.02	4.5	131.16	Nonpolar	G	GTT	Valine	5.96	4.2	117.133	Nonpolar
WT003	-187	N	C	CTT	Leucine	5.98	3.8	131.16	Nonpolar	G	GTT	Valine	5.96	4.2	117.133	Nonpolar
2923	-187	N	C	CTT	Leucine	5.98	3.8	131.16	Nonpolar	G	GTT	Valine	5.96	4.2	117.133	Nonpolar
TMT	-237	Y	C	ATC	Isoleucine	6.02	4.5	131.16	Nonpolar	T	ATT	Isoleucine	6.02	4.5	131.16	Nonpolar
TMT	-248	N	C	GCA	Alanine	6	1.8	89.079	Nonpolar	G	GGA	Glycine	5.97	-0.4	75.052	Nonpolar
TMT	-321	Y	T	TAT	Tyrosine	5.68	-1.3	181.176	Polar neutral?	C	TAC	Tyrosine	5.68	-1.3	181.176	Polar neutral?
TMT	-331	N	TG	TGG	Tryptophan	5.89	-0.9	204.213	Polar neutral?	AT	ATG	Methionine	5.74	1.9	149.199	Polar neutral?
TMT	-351	Y	A	CAA	Glutamine	5.65	-3.5	146.131	Polar neutral?	G	CAG	Glutamine	5.65	-3.5	146.131	Polar neutral?
TMT	-357	Y	A	TTA	Leucine	5.98	3.8	131.16	Nonpolar	G	TTG	Leucine	5.98	3.8	131.16	Nonpolar
B5448	-363	N	G	ATG	Methionine	5.74	1.9	149.199	Polar neutral?	A	ATA	Isoleucine	6.02	4.5	131.16	Nonpolar
2900	-363	N	G	ATG	Methionine	5.74	1.9	149.199	Polar neutral?	A	ATA	Isoleucine	6.02	4.5	131.16	Nonpolar
532	-363	N	G	ATG	Methionine	5.74	1.9	149.199	Polar neutral?	A	ATA	Isoleucine	6.02	4.5	131.16	Nonpolar
TMT	-373	N	AG	AGT	Serine	5.68	-0.8	105.078	Polar neutral?	GA	GAT	Asparticacid	2.77	-3.5	133.089	Acidic
2930	-402	Y	C	CAC	Histidine	7.59	-3.2	155.141	Alkaline	T	CAT	Histidine	7.59	-3.2	155.141	Alkaline
2925	-402	Y	C	CAC	Histidine	7.59	-3.2	155.141	Alkaline	T	CAT	Histidine	7.59	-3.2	155.141	Alkaline
TMT	-447	Y	T	CTT	Leucine	5.98	3.8	131.16	Nonpolar	A	CTA	Leucine	5.98	3.8	131.16	Nonpolar
TMT	-462	Y	T	CTT	Leucine	5.98	3.8	131.16	Nonpolar	C	CTC	Leucine	5.98	3.8	131.16	Nonpolar
TMT	-465	Y	T	TAT	Tyrosine	5.68	-1.3	181.176	Polar neutral?	C	TAC	Tyrosine	5.68	-1.3	181.176	Polar neutral?
TMT	-547	N	T	TCG	Serine	5.68	-0.8	105.078	Polar neutral?	G	GCC	Alanine	6	1.8	89.079	Nonpolar
TMT	-549	N	G	TCG	Serine	5.68	-0.8	105.078	Polar neutral?	C	GCC	Alanine	6	1.8	89.079	Nonpolar
TMT	-597	N	C	AAC	Asparagine	5.41	-3.5	132.104	Polar neutral?	A	AAA	Lysine	9.74	-3.9	146.17	Alkaline
TMT	-633	Y	A	GCA	Alanine	6	1.8	89.079	Nonpolar	C	GCC	Alanine	6	1.8	89.079	Nonpolar
TMT	-645	Y	C	TTC	Phenylalanine	5.48	2.8	165.177	Nonpolar	T	TTT	Phenylalanine	5.48	2.8	165.177	Nonpolar
TMT	-689	N	A	AAA	Lysine	9.74	-3.9	146.17	Alkaline	C	ACA	Threonine	6.16	-0.7	119.105	Polar neutral?
TMT	-714	Y	T	CTT	Leucine	5.98	3.8	131.16	Nonpolar	C	CTC	Leucine	5.98	3.8	131.16	Nonpolar
02940	-735	Y	G	CCG	Proline	6.3	-1.6	115.177	Nonpolar	A	CCA	Proline	6.3	-1.6	115.177	Nonpolar
TMT	-748	Y	T	TTA	Leucine	5.98	3.8	131.16	Nonpolar	C	CTG	Leucine	5.98	3.8	131.16	Nonpolar
TMT	-750	Y	A	TTA	Leucine	5.98	3.8	131.16	Nonpolar	G	CTG	Leucine	5.98	3.8	131.16	Nonpolar
TMT	-774	Y	T	AAT	Asparagine	5.41	-3.5	132.104	Polar neutral?	C	AAC	Asparagine	5.41	-3.5	132.104	Polar neutral?
TMT	-825	Y	A	AAA	Lysine	9.74	-3.9	146.17	Alkaline	G	AAG	Lysine	9.74	-3.9	146.17	Alkaline
TMT	-871	N	G	GCA	Alanine	6	1.8	89.079	Nonpolar	A	ACA	Threonine	6.16	-0.7	119.105	Polar neutral?
TMT	-885	Y	G	GTG	Valine	5.96	4.2	117.133	Nonpolar	A	GTA	Valine	5.96	4.2	117.133	Nonpolar
TMT	-903	Y	T	ACT	Threonine	6.16	-0.7	119.105	Polar neutral?	A	ACA	Threonine	6.16	-0.7	119.105	Polar neutral?
TMT	-925	N	C	CTA	Leucine	5.98	3.8	131.16	Nonpolar	A	ATA	Isoleucine	6.02	4.5	131.16	Nonpolar
TMT	-960	Y	T	CCT	Proline	6.3	-1.6	115.177	Nonpolar	C	CCC	Proline	6.3	-1.6	115.177	Nonpolar
02930	-972	Y	A	GAA	Glutamicacid?	3.22	-3.5	147.116	Acidic	G	GAG	Glutamicacid?	3.22	-3.5	147.116	Acidic
TMT	-972	Y	A	GAA	Glutamicacid?	3.22	-3.5	147.116	Acidic	G	GAG	Glutamicacid?	3.22	-3.5	147.116	Acidic
WT003	-972	Y	A	GAA	Glutamicacid?	3.22	-3.5	147.116	Acidic	G	GAG	Glutamicacid?	3.22	-3.5	147.116	Acidic
02923	-972	Y	A	GAA	Glutamicacid?	3.22	-3.5	147.116	Acidic	G	GAG	Glutamicacid?	3.22	-3.5	147.116	Acidic
02930	-988	N	T	TTG	Leucine	5.98	3.8	131.16	Nonpolar	A	ATG	Methionine	5.74	1.9	149.199	Polar neutral?
WT003	-988	N	T	TTG	Leucine	5.98	3.8	131.16	Nonpolar	A	ATG	Methionine	5.74	1.9	149.199	Polar neutral?
02923	-988	N	T	TTG	Leucine	5.98	3.8	131.16	Nonpolar	A	ATG	Methionine	5.74	1.9	149.199	Polar neutral?
TMT	-1002	Y	C	ACC	Threonine	6.16	-0.7	119.105	Polar neutral?	T	ACT	Threonine	6.16	-0.7	119.105	Polar neutral?
TMT	-1017	Y	T	CTT	Leucine	5.98	3.8	131.16	Nonpolar	A	CTA	Leucine	5.98	3.8	131.16	Nonpolar
TMT	-1056	Y	A	AGA	Arginine	10.76	-4.5	174.188	Alkaline	G	AGG	Arginine	10.76	-4.5	174.188	Alkaline
TMT	-1070	N	T	ATG	Methionine	5.74	1.9	149.199	Polar neutral?	C	ACA	Threonine	6.16	-0.7	119.105	Polar neutral?
TMT	-1071	N	G	ATG	Methionine	5.74	1.9	149.199	Polar neutral?	A	ACA	Threonine	6.16	-0.7	119.105	Polar neutral?
TMT	-1101	Y	G	AGG	Arginine	10.76	-4.5	174.188	Alkaline	A	AGA	Arginine	10.76	-4.5	174.188	Alkaline
TMT	-1146	Y	C	AAC	Asparagine	5.41	-3.5	132.104	Polar neutral?	T	AAT	Asparagine	5.41	-3.5	132.104	Polar neutral?
TMT	-1171	N	G	GAA	Glutamicacid?	3.22	-3.5	147.116	Acidic	C	CAA	Glutamine	5.65	-3.5	146.131	Polar neutral?
02930	-1175	N	G	GGA	Glycine	5.97	-0.4	75.052	Nonpolar	C	GCA	Alanine	6	1.8	89.079	Nonpolar
02930	-1185	Y	T	AGT	Serine	5.68	-0.8	105.078	Polar neutral?	C	AGC	Serine	5.68	-0.8	105.078	Polar neutral?
00406	-1185	Y	T	AGT	Serine	5.68	-0.8	105.078	Polar neutral?	C	AGC	Serine	5.68	-0.8	105.078	Polar neutral?
02930	-1236	Y	C	AAC	Asparagine	5.41	-3.5	132.104	Polar neutral?	T	AAT	Asparagine	5.41	-3.5	132.104	Polar neutral?
WT003	-1236	Y	C	AAC	Asparagine	5.41	-3.5	132.104	Polar neutral?	T	AAT	Asparagine	5.41	-3.5	132.104	Polar neutral?
2923	-1236	Y	C	AAC	Asparagine	5.41	-3.5	132.104	Polar neutral?	T	AAT	Asparagine	5.41	-3.5	132.104	Polar neutral?
2940	-1249	Y	T	TTA	Leucine	5.98	3.8	131.16	Nonpolar	C	CTA	Leucine	5.98	3.8	131.16	Nonpolar
TMT	-1257	Y	T	ATT	Isoleucine	6.02	4.5	131.16	Polar neutral?	C	ATC	Isoleucine	6.02	4.5	131.16	Polar neutral?
TMT	-1314	Y	T	GCT	Alanine	6	1.8	89.079	Alkaline	C	GCC	Alanine	6	1.8	89.079	Polar neutral?
TMT	-1326	Y	C	AAC	Asparagine	5.41	-3.5	132.104	Nonpolar	T	AAT	Asparagine	5.41	-3.5	132.104	Alkaline
02930	-1369	N	C	CTT	Leucine	5.98	3.8	131.16	Nonpolar	A	ATT	Isoleucine	6.02	4.5	131.16	Nonpolar
TMT	-1369	N	C	CTT	Leucine	5.98	3.8	131.16	Nonpolar	A	ATT	Isoleucine	6.02	4.5	131.16	Nonpolar
WT003	-1369	N	C	CTT	Leucine	5.98	3.8	131.16	Nonpolar	A	ATT	Isoleucine	6.02	4.5	131.16	Nonpolar
02923	-1369	N	C	CTT	Leucine	5.98	3.8	131.16	Nonpolar	A	ATT	Isoleucine	6.02	4.5	131.16	Nonpolar
TMT	-1404	Y	G	TTG	Leucine	5.98	3.8	131.16	Nonpolar	A	TTA	Leucine	5.98	3.8	131.16	Nonpolar
TMT	-1454	N	A	AAT	Asparagine	5.41	-3.5	132.104	Polar neutral?	G	AGT	Serine	5.68	-0.8	105.078	Polar neutral?
B5447	-1470	Y	G	CTG	Leucine	5.98	3.8	131.16	Polar neutral?	A	CTA	Leucine	5.98	3.8	131.16	Polar neutral?
TMT	-1477	N	A	AAG	Lysine	9.74	-3.9	146.17	Polar neutral?	G	GAG	Glutamicacid?	3.22	-3.5	147.116	Polar neutral?
TMT	-1483	N	C	CAG	Glutamine	5.65	-3.5	146.131	Nonpolar	A	AAA	Lysine	9.74	-3.9	146.17	Nonpolar
TMT	-1485	N	G	CAG	Glutamine	5.65	-3.5	146.131	Polar neutral?	A	AAA	Lysine	9.74	-3.9	146.17	Nonpolar
TMT	-1566	Y	A	AAA	Lysine	9.74	-3.9	146.17	Polar neutral?	G	AAG	Lysine	9.74	-3.9	146.17	Nonpolar
TMT	-1587	Y	T	TTT	Phenylalanine	5.48	2.8	165.177	Polar neutral?	C	TTC	Phenylalanine	5.48	2.8	165.177	Nonpolar
TMT	-1623	Y	A	CGA	Arginine	10.76	-4.5	174.188	Polar neutral?	G	CGG	Arginine	10.76	-4.5	174.188	Acidic
TMT	-1665	Y	C	CCC	Proline	6.3	-1.6	115.177	Alkaline	T	CCT	Proline	6.3	-1.6	115.177	Alkaline
TMT	-1675	N	T	TCC	Serine	5.68	-0.8	105.078	Alkaline	G	GCC	Alanine	6	1.8	89.079	Alkaline
02930	-1724	N	G	GGA	Glycine	5.97	-0.4	75.052	Nonpolar	C	GCA	Alanine	6	1.8	89.079	Nonpolar
TMT	-1740	Y	A	GGA	Glycine	5.97	-0.4	75.052	Nonpolar	G	GGG	Glycine	5.97	-0.4	75.052	Nonpolar
02940	-1790	N	C	ACG	Threonine	6.16	-0.7	119.105	Polar neutral?	T	ATG	Methionine	5.74	1.9	149.199	Polar neutral?
02940	-1827	N	C	CAC	Histidine	7.59	-3.2	155.141	Polar neutral?	A	CAA	Glutamine	5.65	-3.5	146.131	Nonpolar
TMT	-1827	Y	G	CAG	Glutamine	5.65	-3.5	146.131	Polar neutral?	A	CAA	Glutamine	5.65	-3.5	146.131	Nonpolar
TMT	-1853	N	A	AAT	Asparagine	5.41	-3.5	132.104	Polar neutral?	G	AGT	Serine	5.68	-0.8	105.078	Alkaline
