# Supplementary material for: Environment-Driven Adaptations of Leaf Cuticular Waxes Are Inheritable for Medicago ruthenica
Source: Front Plant Sci. 2021 May 17;12:620245. doi: 10.3389/fpls.2021.620245 (PMC8165318; doi:10.3389/fpls.2021.620245)
Supplement: Supplementary file 3 [file Data_Sheet_2.CSV]

	SNP analysis of FAR3-1
gene_name			Characteristics of amino acid in mutated population						Characteristics of amino acid in most population
Varieties	SNP position	synonymous mutation	SNP	Codon	Amino acid	isoelectric point	hydropathy index	Molecular weight	polarities	snp	Codon	Amino acid	isoelectric point	hydropathy index	Molecular weight	polarities
00406	-100	N	C	CTA	Leucine	5.98	3.8	131.16	Nonpolar	A	ATA	Isoleucine	6.02	4.5	131.16	Nonpolar
02913	-107	N	C	GCT	Alanine	6	1.8	89.079	Nonpolar	T	GTT	Valine	5.96	4.2	117.133	Nonpolar
B5449	-264	N	T	TTT	Phenylalanine	5.48	2.8	165.177	Nonpolar	G	TTG	Leucine	5.98	3.8	131.16	Nonpolar
00912	-289	N	G	GAA	Glutamicacid?	3.22	-3.5	147.116	Acidic	C	CAA	Glutamine	5.65	-3.5	146.131	Polar neutral?
02911	-339	Y	C	AAC	Asparagine	5.41	-3.5	132.104	Polar neutral?	T	AAT	Asparagine	5.41	-3.5	132.104	Polar neutral?
02911	-447	Y	G	GCG	Alanine	6	1.8	89.079	Nonpolar	C	GCC	Alanine	6	1.8	89.079	Nonpolar
02901	-447	Y	G	GCG	Alanine	6	1.8	89.079	Nonpolar	C	GCC	Alanine	6	1.8	89.079	Nonpolar
B5447	-453	Y	C	AAC	Asparagine	5.41	-3.5	132.104	Polar neutral?	T	AAT	Asparagine	5.41	-3.5	132.104	Polar neutral?
02910	-626	N	T	CTA	Leucine	5.98	3.8	131.16	Nonpolar	A	CAA	Glutamine	5.65	-3.5	146.131	Polar neutral?
FZ-033	-645	Y	A	AAA	Lysine	9.74	-3.9	146.17	Alkaline	G	AAG	Lysine	9.74	-3.9	146.17	Alkaline
02930	-645	Y	A	AAA	Lysine	9.74	-3.9	146.17	Alkaline	G	AAG	Lysine	9.74	-3.9	146.17	Alkaline
02924	-747	Y	C	GTC	Valine	5.96	4.2	117.133	Nonpolar	G	GTG	Valine	5.96	4.2	117.133	Nonpolar
02929	-762	N	T	GAT	Asparticacid	2.77	-3.5	133.089	Acidic	A	GAA	Glutamicacid?	3.22	-3.5	147.116	Acidic
0912	-963	Y	A	GTA	Valine	5.96	4.2	117.133	Nonpolar	G	GTG	Valine	5.96	4.2	117.133	Nonpolar
TMT	-972	Y	C	GTC	Valine	5.96	4.2	117.133	Nonpolar	G	GTG	Valine	5.96	4.2	117.133	Nonpolar
GS3734	-974	N	A	AAT	Asparagine	5.41	-3.5	132.104	Polar neutral?	G	AGT	Serine	5.68	-0.8	105.078	Polar neutral?
02900	-974	N	A	AAT	Asparagine	5.41	-3.5	132.104	Polar neutral?	G	AGT	Serine	5.68	-0.8	105.078	Polar neutral?
Z-2157	-1070	N	C	ACA	Threonine	6.16	-0.7	119.105	Polar neutral?	G	AGA	Arginine	10.76	-4.5	174.188	Alkaline
B5449	-1140	Y	A	TTA	Leucine	5.98	3.8	131.16	Nonpolar	G	TTG	Leucine	5.98	3.8	131.16	Nonpolar
02940	-1140	Y	A	TTA	Leucine	5.98	3.8	131.16	Nonpolar	G	TTG	Leucine	5.98	3.8	131.16	Nonpolar
FZ-033	-1140	Y	A	TTA	Leucine	5.98	3.8	131.16	Nonpolar	G	TTG	Leucine	5.98	3.8	131.16	Nonpolar
02901	-1140	Y	A	TTA	Leucine	5.98	3.8	131.16	Nonpolar	G	TTG	Leucine	5.98	3.8	131.16	Nonpolar
TMT	-1140	Y	A	TTA	Leucine	5.98	3.8	131.16	Nonpolar	G	TTG	Leucine	5.98	3.8	131.16	Nonpolar
00912	-1140	Y	A	TTA	Leucine	5.98	3.8	131.16	Nonpolar	G	TTG	Leucine	5.98	3.8	131.16	Nonpolar
GS3734	-1140	Y	A	TTA	Leucine	5.98	3.8	131.16	Nonpolar	G	TTG	Leucine	5.98	3.8	131.16	Nonpolar
02900	-1140	Y	A	TTA	Leucine	5.98	3.8	131.16	Nonpolar	G	TTG	Leucine	5.98	3.8	131.16	Nonpolar
02913	-1228	N	A	AGT	Serine	5.68	-0.8	105.078	Polar neutral?	C	CGT	Arginine	10.76	-4.5	174.188	Alkaline
02911	-1228	N	A	AGT	Serine	5.68	-0.8	105.078	Polar neutral?	C	CGT	Arginine	10.76	-4.5	174.188	Alkaline
NM09-089	-1228	N	A	AGT	Serine	5.68	-0.8	105.078	Polar neutral?	C	CGT	Arginine	10.76	-4.5	174.188	Alkaline
02929	-1228	N	A	AGT	Serine	5.68	-0.8	105.078	Polar neutral?	C	CGT	Arginine	10.76	-4.5	174.188	Alkaline
02924	-1228	N	A	AGT	Serine	5.68	-0.8	105.078	Polar neutral?	C	CGT	Arginine	10.76	-4.5	174.188	Alkaline
FZ-033	-1240	N	G	GGT	Glycine	5.97	-0.4	75.052	Nonpolar	A	AGT	Serine	5.68	-0.8	105.078	Polar neutral?
00406	-1259	N	A	AAC	Asparagine	5.41	-3.5	132.104	Polar neutral?	G	AGC	Serine	5.68	-0.8	105.078	Polar neutral?
02936	-1259	N	A	AAC	Asparagine	5.41	-3.5	132.104	Polar neutral?	G	AGC	Serine	5.68	-0.8	105.078	Polar neutral?
02910	-1259	N	A	AAC	Asparagine	5.41	-3.5	132.104	Polar neutral?	G	AGC	Serine	5.68	-0.8	105.078	Polar neutral?
02930	-1259	N	A	AAC	Asparagine	5.41	-3.5	132.104	Polar neutral?	G	AGC	Serine	5.68	-0.8	105.078	Polar neutral?
02901	-1259	N	A	AAC	Asparagine	5.41	-3.5	132.104	Polar neutral?	G	AGC	Serine	5.68	-0.8	105.078	Polar neutral?
B5448	-1259	N	A	AAC	Asparagine	5.41	-3.5	132.104	Polar neutral?	G	AGC	Serine	5.68	-0.8	105.078	Polar neutral?
02900	-1259	N	A	AAC	Asparagine	5.41	-3.5	132.104	Polar neutral?	G	AGC	Serine	5.68	-0.8	105.078	Polar neutral?
WT003	-1259	N	A	AAC	Asparagine	5.41	-3.5	132.104	Polar neutral?	G	AGC	Serine	5.68	-0.8	105.078	Polar neutral?
02913	-1308	Y	C	TAC	Tyrosine	5.68	-1.3	181.176	Polar neutral?	T	TAT	Tyrosine	5.68	-1.3	181.176	Polar neutral?
02910	-1360	N	G	GCA	Alanine	6	1.8	89.079	Nonpolar	T	TCA	Serine	5.68	-0.8	105.078	Polar neutral?
02910	-1378	N	A	ATA	Isoleucine	6.02	4.5	131.16	Nonpolar	G	GTA	Valine	5.96	4.2	117.133	Nonpolar
