# Supplementary material for: Environment-Driven Adaptations of Leaf Cuticular Waxes Are Inheritable for Medicago ruthenica
Source: Front Plant Sci. 2021 May 17;12:620245. doi: 10.3389/fpls.2021.620245 (PMC8165318; doi:10.3389/fpls.2021.620245)
Supplement: Supplementary file 4 [file Data_Sheet_3.CSV]

	SNP analysis of KCS1
gene_name			Characteristics of amino acid in mutated population							Characteristics of amino acid in most population
Varieties	SNP position	synonymous mutation	SNP	Codon	Amino acid	isoelectric point	hydropathy index	Molecular weight	polarities	snp	Codon	Amino acid	isoelectric point	hydropathy index	Molecular weight	polarities
2926	27	Y	C	GAC	Asparticacid	2.77	-3.5	133.089	Acidic	T	GAT	Asparticacid	2.77	-3.5	133.089	Acidic
Z-2157	72	Y	T	TCT	Serine	5.68	-0.8	105.078	Polar neutral?	C	TCC	Serine	5.68	-0.8	105.078	Polar neutral?
WT003	-75	Y	G	GCG	Alanine	6	1.8	89.079	Nonpolar	C	GCC	Alanine	6	1.8	89.079	Nonpolar
WT003	-90	Y	A	CGA	Arginine	10.76	-4.5	174.188	Alkaline	G	CGG	Arginine	10.76	-4.5	174.188	Alkaline
WT003	-92	N	G	CGA	Arginine	10.76	-4.5	174.188	Alkaline	A	CAA	Glutamine	5.65	-3.5	146.131	Polar neutral?
2940	-117	Y	A	ACA	Threonine	6.16	-0.7	119.105	Polar neutral?	T	ACT	Threonine	6.16	-0.7	119.105	Polar neutral?
912	-117	Y	G	ACG	Threonine	6.16	-0.7	119.105	Polar neutral?	T	ACT	Threonine	6.16	-0.7	119.105	Polar neutral?
2906	-117	Y	G	ACG	Threonine	6.16	-0.7	119.105	Polar neutral?	T	ACT	Threonine	6.16	-0.7	119.105	Polar neutral?
WT003	-117	Y	G	ACG	Threonine	6.16	-0.7	119.105	Polar neutral?	T	ACT	Threonine	6.16	-0.7	119.105	Polar neutral?
2251	-117	Y	G	ACG	Threonine	6.16	-0.7	119.105	Polar neutral?	T	ACT	Threonine	6.16	-0.7	119.105	Polar neutral?
2254	-117	Y	G	ACG	Threonine	6.16	-0.7	119.105	Polar neutral?	T	ACT	Threonine	6.16	-0.7	119.105	Polar neutral?
2901	-117	Y	G	ACG	Threonine	6.16	-0.7	119.105	Polar neutral?	T	ACT	Threonine	6.16	-0.7	119.105	Polar neutral?
2924	-117	Y	G	ACG	Threonine	6.16	-0.7	119.105	Polar neutral?	T	ACT	Threonine	6.16	-0.7	119.105	Polar neutral?
2907	-117	Y	G	ACG	Threonine	6.16	-0.7	119.105	Polar neutral?	T	ACT	Threonine	6.16	-0.7	119.105	Polar neutral?
WT003	-126	Y	C	CTC	Leucine	5.98	3.8	131.16	Nonpolar	G	CTG	Leucine	5.98	3.8	131.16	Nonpolar
Z-2157	-163	N	A	ACC	Threonine	6.16	-0.7	119.105	Polar neutral?	G	GCC	Alanine	6	1.8	89.079	Nonpolar
532	-216	Y	A	ACA	Threonine	6.16	-0.7	119.105	Polar neutral?	C	ACC	Threonine	6.16	-0.7	119.105	Polar neutral?
406	-216	Y	A	ACA	Threonine	6.16	-0.7	119.105	Polar neutral?	C	ACC	Threonine	6.16	-0.7	119.105	Polar neutral?
2914	-216	Y	A	ACA	Threonine	6.16	-0.7	119.105	Polar neutral?	C	ACC	Threonine	6.16	-0.7	119.105	Polar neutral?
2926	-216	Y	A	ACA	Threonine	6.16	-0.7	119.105	Polar neutral?	C	ACC	Threonine	6.16	-0.7	119.105	Polar neutral?
B5447	-216	Y	A	ACA	Threonine	6.16	-0.7	119.105	Polar neutral?	C	ACC	Threonine	6.16	-0.7	119.105	Polar neutral?
B5448	-216	Y	A	ACA	Threonine	6.16	-0.7	119.105	Polar neutral?	C	ACC	Threonine	6.16	-0.7	119.105	Polar neutral?
2936	-216	Y	A	ACA	Threonine	6.16	-0.7	119.105	Polar neutral?	C	ACC	Threonine	6.16	-0.7	119.105	Polar neutral?
2911	-216	Y	A	ACA	Threonine	6.16	-0.7	119.105	Polar neutral?	C	ACC	Threonine	6.16	-0.7	119.105	Polar neutral?
2910	-216	Y	A	ACA	Threonine	6.16	-0.7	119.105	Polar neutral?	C	ACC	Threonine	6.16	-0.7	119.105	Polar neutral?
2925	-216	Y	A	ACA	Threonine	6.16	-0.7	119.105	Polar neutral?	C	ACC	Threonine	6.16	-0.7	119.105	Polar neutral?
2923	-216	Y	A	ACA	Threonine	6.16	-0.7	119.105	Polar neutral?	C	ACC	Threonine	6.16	-0.7	119.105	Polar neutral?
2929	-216	Y	A	ACA	Threonine	6.16	-0.7	119.105	Polar neutral?	C	ACC	Threonine	6.16	-0.7	119.105	Polar neutral?
15616	-216	Y	A	ACA	Threonine	6.16	-0.7	119.105	Polar neutral?	C	ACC	Threonine	6.16	-0.7	119.105	Polar neutral?
B5447	-231	Y	T	CTT	Leucine	5.98	3.8	131.16	Nonpolar	C	CTC	Leucine	5.98	3.8	131.16	Nonpolar
2929	-280	N	T	TTC	Phenylalanine	5.48	2.8	165.177	Nonpolar	G	GTC	Valine	5.96	4.2	117.133	Nonpolar
2254	-280	N	C	CTC	Leucine	5.98	3.8	131.16	Nonpolar	G	GTC	Valine	5.96	4.2	117.133	Nonpolar
2930	-280	N	C	CTC	Leucine	5.98	3.8	131.16	Nonpolar	G	GTC	Valine	5.96	4.2	117.133	Nonpolar
2914	-280	N	A	ATC	Isoleucine	6.02	4.5	131.16	Nonpolar	G	GTC	Valine	5.96	4.2	117.133	Nonpolar
2906	-283	N	G	GAA	Glutamicacid?	3.22	-3.5	147.116	Acidic	C	CAA	Glutamine	5.65	-3.5	146.131	Polar neutral?
GS4193	-293	N	A	AGC	Serine	5.68	-0.8	105.078	Polar neutral?	C	ACC	Threonine	6.16	-0.7	119.105	Polar neutral?
WT003	-315	Y	T	ATT	Isoleucine	6.02	4.5	131.16	Nonpolar	C	ATC	Isoleucine	6.02	4.5	131.16	Nonpolar
912	-348	Y	G	GCG	Alanine	6	1.8	89.079	Nonpolar	T	GCT	Alanine	6	1.8	89.079	Nonpolar
2906	-348	Y	G	GCG	Alanine	6	1.8	89.079	Nonpolar	T	GCT	Alanine	6	1.8	89.079	Nonpolar
WT003	-348	Y	G	GCG	Alanine	6	1.8	89.079	Nonpolar	T	GCT	Alanine	6	1.8	89.079	Nonpolar
2251	-348	Y	G	GCG	Alanine	6	1.8	89.079	Nonpolar	T	GCT	Alanine	6	1.8	89.079	Nonpolar
2254	-348	Y	G	GCG	Alanine	6	1.8	89.079	Nonpolar	T	GCT	Alanine	6	1.8	89.079	Nonpolar
2901	-348	Y	G	GCG	Alanine	6	1.8	89.079	Nonpolar	T	GCT	Alanine	6	1.8	89.079	Nonpolar
2907	-348	Y	G	GCG	Alanine	6	1.8	89.079	Nonpolar	T	GCT	Alanine	6	1.8	89.079	Nonpolar
912	-384	Y	G	GCG	Alanine	6	1.8	89.079	Nonpolar	T	GCT	Alanine	6	1.8	89.079	Nonpolar
2906	-384	Y	G	GCG	Alanine	6	1.8	89.079	Nonpolar	T	GCT	Alanine	6	1.8	89.079	Nonpolar
Z-2157	-384	Y	G	GCG	Alanine	6	1.8	89.079	Nonpolar	T	GCT	Alanine	6	1.8	89.079	Nonpolar
2914	-384	Y	G	GCG	Alanine	6	1.8	89.079	Nonpolar	T	GCT	Alanine	6	1.8	89.079	Nonpolar
WT003	-384	Y	G	GCG	Alanine	6	1.8	89.079	Nonpolar	T	GCT	Alanine	6	1.8	89.079	Nonpolar
2251	-384	Y	G	GCG	Alanine	6	1.8	89.079	Nonpolar	T	GCT	Alanine	6	1.8	89.079	Nonpolar
2254	-384	Y	G	GCG	Alanine	6	1.8	89.079	Nonpolar	T	GCT	Alanine	6	1.8	89.079	Nonpolar
2901	-384	Y	G	GCG	Alanine	6	1.8	89.079	Nonpolar	T	GCT	Alanine	6	1.8	89.079	Nonpolar
2926	-384	Y	G	GCG	Alanine	6	1.8	89.079	Nonpolar	T	GCT	Alanine	6	1.8	89.079	Nonpolar
B5447	-384	Y	G	GCG	Alanine	6	1.8	89.079	Nonpolar	T	GCT	Alanine	6	1.8	89.079	Nonpolar
2900	-384	Y	G	GCG	Alanine	6	1.8	89.079	Nonpolar	T	GCT	Alanine	6	1.8	89.079	Nonpolar
2907	-384	Y	G	GCG	Alanine	6	1.8	89.079	Nonpolar	T	GCT	Alanine	6	1.8	89.079	Nonpolar
2912	-384	Y	G	GCG	Alanine	6	1.8	89.079	Nonpolar	T	GCT	Alanine	6	1.8	89.079	Nonpolar
WT003	-396	Y	G	CCG	Proline	6.3	-1.6	115.177	Nonpolar	T	CCT	Proline	6.3	-1.6	115.177	Nonpolar
2911	-417	Y	G	GCG	Alanine	6	1.8	89.079	Nonpolar	A	GCA	Alanine	6	1.8	89.079	Nonpolar
WT003	-423	N	A	GAA	Glutamicacid?	3.22	-3.5	147.116	Acidic	T	GAT	Asparticacid	2.77	-3.5	133.089	Acidic
WT003	-429	Y	T	TTT	Phenylalanine	5.48	2.8	165.177	Nonpolar	C	TTC	Phenylalanine	5.48	2.8	165.177	Nonpolar
2912	-444	Y	G	GAG	Glutamicacid?	3.22	-3.5	147.116	Acidic	A	GAA	Glutamicacid?	3.22	-3.5	147.116	Acidic
WT003	-453	Y	C	GGC	Glycine	5.97	-0.4	75.052	Nonpolar	G	GGG	Glycine	5.97	-0.4	75.052	Nonpolar
WT003	-475	N	C	CAA	Glutamine	5.65	-3.5	146.131	Polar neutral?	G	GAA	Glutamicacid?	3.22	-3.5	147.116	Acidic
WT003	-516	Y	C	GAC	Asparticacid	2.77	-3.5	133.089	Acidic	T	GAT	Asparticacid	2.77	-3.5	133.089	Acidic
WT003	-524	Y	C	TCC	Serine	5.68	-0.8	105.078	Polar neutral?	A	TCA	Serine	5.68	-0.8	105.078	Polar neutral?
WT003	-534	Y	T	AAT	Asparagine	5.41	-3.5	132.104	Polar neutral?	C	AAC	Asparagine	5.41	-3.5	132.104	Polar neutral?
912	-576	Y	G	GCG	Alanine	6	1.8	89.079	Nonpolar	T	GCT	Alanine	6	1.8	89.079	Nonpolar
2906	-576	Y	G	GCG	Alanine	6	1.8	89.079	Nonpolar	T	GCT	Alanine	6	1.8	89.079	Nonpolar
Z-2157	-576	Y	G	GCG	Alanine	6	1.8	89.079	Nonpolar	T	GCT	Alanine	6	1.8	89.079	Nonpolar
WT003	-576	Y	G	GCG	Alanine	6	1.8	89.079	Nonpolar	T	GCT	Alanine	6	1.8	89.079	Nonpolar
2251	-576	Y	G	GCG	Alanine	6	1.8	89.079	Nonpolar	T	GCT	Alanine	6	1.8	89.079	Nonpolar
2254	-576	Y	G	GCG	Alanine	6	1.8	89.079	Nonpolar	T	GCT	Alanine	6	1.8	89.079	Nonpolar
2901	-576	Y	G	GCG	Alanine	6	1.8	89.079	Nonpolar	T	GCT	Alanine	6	1.8	89.079	Nonpolar
2924	-576	Y	G	GCG	Alanine	6	1.8	89.079	Nonpolar	T	GCT	Alanine	6	1.8	89.079	Nonpolar
2907	-576	Y	G	GCG	Alanine	6	1.8	89.079	Nonpolar	T	GCT	Alanine	6	1.8	89.079	Nonpolar
2911	-576	Y	G	GCG	Alanine	6	1.8	89.079	Nonpolar	T	GCT	Alanine	6	1.8	89.079	Nonpolar
912	-593	N	A	GAT	Asparticacid	2.77	-3.5	133.089	Acidic	C	GCT	Alanine	6	1.8	89.079	Nonpolar
2906	-593	N	A	GAT	Asparticacid	2.77	-3.5	133.089	Acidic	C	GCT	Alanine	6	1.8	89.079	Nonpolar
2251	-593	N	A	GAT	Asparticacid	2.77	-3.5	133.089	Acidic	C	GCT	Alanine	6	1.8	89.079	Nonpolar
2254	-593	N	A	GAT	Asparticacid	2.77	-3.5	133.089	Acidic	C	GCT	Alanine	6	1.8	89.079	Nonpolar
2901	-593	N	A	GAT	Asparticacid	2.77	-3.5	133.089	Acidic	C	GCT	Alanine	6	1.8	89.079	Nonpolar
2924	-593	N	A	GAT	Asparticacid	2.77	-3.5	133.089	Acidic	C	GCT	Alanine	6	1.8	89.079	Nonpolar
2907	-593	N	A	GAT	Asparticacid	2.77	-3.5	133.089	Acidic	C	GCT	Alanine	6	1.8	89.079	Nonpolar
2911	-593	N	A	GAT	Asparticacid	2.77	-3.5	133.089	Acidic	C	GCT	Alanine	6	1.8	89.079	Nonpolar
WT003	-607	N	T	TCA	Serine	5.68	-0.8	105.078	Polar neutral?	G	GCA	Alanine	6	1.8	89.079	Nonpolar
WT003	-636	Y	C	GGC	Glycine	5.97	-0.4	75.052	Nonpolar	T	GGT	Glycine	5.97	-0.4	75.052	Nonpolar
WT003	-723	Y	C	CAC	Histidine	7.59	-3.2	155.141	Alkaline	T	CAT	Histidine	7.59	-3.2	155.141	Alkaline
WT003	-759	Y	C	CTC	Leucine	5.98	3.8	131.16	Nonpolar	T	CTT	Leucine	5.98	3.8	131.16	Nonpolar
WT003	-804	Y	C	GCC	Alanine	6	1.8	89.079	Nonpolar	T	GCT	Alanine	6	1.8	89.079	Nonpolar
2901	-813	Y	G	CTG	Leucine	5.98	3.8	131.16	Nonpolar	T	CTT	Leucine	5.98	3.8	131.16	Nonpolar
532	-840	Y	T	GCT	Alanine	6	1.8	89.079	Nonpolar	G	GCG	Alanine	6	1.8	89.079	Nonpolar
WT003	-846	Y	C	GTC	Valine	5.96	4.2	117.133	Nonpolar	T	GTT	Valine	5.96	4.2	117.133	Nonpolar
WT003	-847	Y	T	TTG	Leucine	5.98	3.8	131.16	Nonpolar	C	CTG	Leucine	5.98	3.8	131.16	Nonpolar
WT003	-891	N	T	GAT	Asparticacid	2.77	-3.5	133.089	Acidic	A	GAA	Glutamicacid?	3.22	-3.5	147.116	Acidic
406	-901	N	T	TTT	Phenylalanine	5.48	2.8	165.177	Nonpolar	C	CTT	Leucine	5.98	3.8	131.16	Nonpolar
B5449	-904	N	G	GTT	Valine	5.96	4.2	117.133	Nonpolar	C	CTT	Leucine	5.98	3.8	131.16	Nonpolar
GS4193	-904	N	G	GTT	Valine	5.96	4.2	117.133	Nonpolar	C	CTT	Leucine	5.98	3.8	131.16	Nonpolar
Z-2157	-936	Y	A	GCA	Alanine	6	1.8	89.079	Nonpolar	C	GCC	Alanine	6	1.8	89.079	Nonpolar
912	-984	Y	T	TAT	Tyrosine	5.68	-1.3	181.176	Polar neutral?	C	TAC	Tyrosine	5.68	-1.3	181.176	Polar neutral?
2251	-984	Y	T	TAT	Tyrosine	5.68	-1.3	181.176	Polar neutral?	C	TAC	Tyrosine	5.68	-1.3	181.176	Polar neutral?
2901	-984	Y	T	TAT	Tyrosine	5.68	-1.3	181.176	Polar neutral?	C	TAC	Tyrosine	5.68	-1.3	181.176	Polar neutral?
2924	-984	Y	T	TAT	Tyrosine	5.68	-1.3	181.176	Polar neutral?	C	TAC	Tyrosine	5.68	-1.3	181.176	Polar neutral?
2926	-984	Y	T	TAT	Tyrosine	5.68	-1.3	181.176	Polar neutral?	C	TAC	Tyrosine	5.68	-1.3	181.176	Polar neutral?
2907	-984	Y	T	TAT	Tyrosine	5.68	-1.3	181.176	Polar neutral?	C	TAC	Tyrosine	5.68	-1.3	181.176	Polar neutral?
2911	-984	Y	T	TAT	Tyrosine	5.68	-1.3	181.176	Polar neutral?	C	TAC	Tyrosine	5.68	-1.3	181.176	Polar neutral?
WT003	-1003	Y	A	AGA	Arginine	10.76	-4.5	174.188	Alkaline	C	CGA	Arginine	10.76	-4.5	174.188	Alkaline
2914	-1029	Y	A	AAA	Lysine	9.74	-3.9	146.17	Alkaline	G	AAG	Lysine	9.74	-3.9	146.17	Alkaline
WT003	-1059	Y	C	GAC	Asparticacid	2.77	-3.5	133.089	Acidic	T	GAT	Asparticacid	2.77	-3.5	133.089	Acidic
WT003	-1062	Y	G	GAG	Glutamicacid?	3.22	-3.5	147.116	Acidic	A	GAA	Glutamicacid?	3.22	-3.5	147.116	Acidic
WT003	-1065	Y	A	ACA	Threonine	6.16	-0.7	119.105	Polar neutral?	T	ACT	Threonine	6.16	-0.7	119.105	Polar neutral?
GS3734	-1065	Y	A	ACA	Threonine	6.16	-0.7	119.105	Polar neutral?	T	ACT	Threonine	6.16	-0.7	119.105	Polar neutral?
2912	-1065	Y	A	ACA	Threonine	6.16	-0.7	119.105	Polar neutral?	T	ACT	Threonine	6.16	-0.7	119.105	Polar neutral?
15616	-1065	Y	A	ACA	Threonine	6.16	-0.7	119.105	Polar neutral?	T	ACT	Threonine	6.16	-0.7	119.105	Polar neutral?
2900	-1136	N	T	ATA	Isoleucine	6.02	4.5	131.16	Nonpolar	C	ACA	Threonine	6.16	-0.7	119.105	Polar neutral?
WT003	-1199	N	A	AAA	Lysine	9.74	-3.9	146.17	Alkaline	G	AGA	Arginine	10.76	-4.5	174.188	Alkaline
GS4193	-1199	N	A	AAA	Lysine	9.74	-3.9	146.17	Alkaline	G	AGA	Arginine	10.76	-4.5	174.188	Alkaline
WT003	-1257	Y	T	GCT	Alanine	6	1.8	89.079	Nonpolar	C	GCC	Alanine	6	1.8	89.079	Nonpolar
WT003	-1263	Y	A	GAA	Glutamicacid?	3.22	-3.5	147.116	Acidic	G	GAG	Glutamicacid?	3.22	-3.5	147.116	Acidic
2929	-1276	N	T	TAT	Tyrosine	5.68	-1.3	181.176	Polar neutral?	C	CAT	Histidine	7.59	-3.2	155.141	Alkaline
912	-1305	Y	C	CTC	Leucine	5.98	3.8	131.16	Nonpolar	T	CTT	Leucine	5.98	3.8	131.16	Nonpolar
WT003	-1320	Y	C	CTC	Leucine	5.98	3.8	131.16	Nonpolar	T	CTT	Leucine	5.98	3.8	131.16	Nonpolar
WT003	-1332	N	G	GAG	Glutamicacid?	3.22	-3.5	147.116	Acidic	C	GAC	Asparticacid	2.77	-3.5	133.089	Acidic
B5447	-1434	N	T	GGT	Glycine	5.97	-0.4	75.052	Nonpolar	C	TTC	Phenylalanine	5.48	2.8	165.177	Nonpolar
2930	-1434	N	T	GGT	Glycine	5.97	-0.4	75.052	Nonpolar	C	TTC	Phenylalanine	5.48	2.8	165.177	Nonpolar
15616	-1434	N	T	GGT	Glycine	5.97	-0.4	75.052	Nonpolar	C	TTC	Phenylalanine	5.48	2.8	165.177	Nonpolar
WT003	-1443	Y	A	GGA	Glycine	5.97	-0.4	75.052	Nonpolar	G	GGG	Glycine	5.97	-0.4	75.052	Nonpolar
WT003	-1476	Y	C	GGC	Glycine	5.97	-0.4	75.052	Nonpolar	T	GGT	Glycine	5.97	-0.4	75.052	Nonpolar
WT003	-1482	Y	G	AAG	Lysine	9.74	-3.9	146.17	Alkaline	A	AAA	Lysine	9.74	-3.9	146.17	Alkaline
WT003	-1491	Y	T	AGT	Serine	5.68	-0.8	105.078	Polar neutral?	C	AGC	Serine	5.68	-0.8	105.078	Polar neutral?
WT003	-1521	Y	T	CCT	Proline	6.3	-1.6	115.177	Nonpolar	C	CCC	Proline	6.3	-1.6	115.177	Nonpolar
2930	-1531	N	T	TTC	Phenylalanine	5.48	2.8	165.177	Nonpolar	G	GTC	Valine	5.96	4.2	117.133	Nonpolar
532	-1215	N	AGGTTC	AAAGGTTCA	Lysine/Glycine/Serine	9.7	-1.7	290	-	-	AAA	Lysine	9.74	-3.9	146.17	Alkaline
2906	-1215	N	AGGTTC	AAAGGTTCA	Lysine/Glycine/Serine	9.7	-1.7	290	-	-	AAA	Lysine	9.74	-3.9	146.17	Alkaline
406	-1215	N	AGGTTC	AAAGGTTCA	Lysine/Glycine/Serine	9.7	-1.7	290	-	-	AAA	Lysine	9.74	-3.9	146.17	Alkaline
2254	-1215	N	AGGTTC	AAAGGTTCA	Lysine/Glycine/Serine	9.7	-1.7	290	-	-	AAA	Lysine	9.74	-3.9	146.17	Alkaline
B5448	-1215	N	AGGTTC	AAAGGTTCA	Lysine/Glycine/Serine	9.7	-1.7	290	-	-	AAA	Lysine	9.74	-3.9	146.17	Alkaline
2936	-1215	N	AGGTTC	AAAGGTTCA	Lysine/Glycine/Serine	9.7	-1.7	290	-	-	AAA	Lysine	9.74	-3.9	146.17	Alkaline
2925	-1215	N	AGGTTC	AAAGGTTCA	Lysine/Glycine/Serine	9.7	-1.7	290	-	-	AAA	Lysine	9.74	-3.9	146.17	Alkaline
2923	-1215	N	AGGTTC	AAAGGTTCA	Lysine/Glycine/Serine	9.7	-1.7	290	-	-	AAA	Lysine	9.74	-3.9	146.17	Alkaline
2929	-1215	N	AGGTTC	AAAGGTTCA	Lysine/Glycine/Serine	9.7	-1.7	290	-	-	AAA	Lysine	9.74	-3.9	146.17	Alkaline
WT003	-1213	Y	AGGTTC	AAA	Lysine	9.74	-3.9	146.17	Alkaline	-	AAA	Lysine	9.74	-3.9	146.17	Alkaline
